# Supplementary material for: Preparation and Characterization of Fluorinated Acrylate and Epoxy Co-Modified Waterborne Polyurethane
Source: Polymers (Basel). 2024 Sep 12;16(18):2576. doi: 10.3390/polym16182576 (PMC11435030; doi:10.3390/polym16182576)
Supplement: Supplementary file 1 [file polymers-16-02576-s001.zip]

Archive with 1 entries (1 files):
- polymers-3155027-supplementary.pdf
